# Supplementary material for: Seed size and burial depth influence Zostera marina L. (eelgrass) seed survival, seedling emergence and initial seedling biomass development
Source: PLoS One. 2019 Apr 11;14(4):e0215157. doi: 10.1371/journal.pone.0215157 (PMC6459501; doi:10.1371/journal.pone.0215157)
Supplement: S2 Table — (XLSX) [file pone.0215157.s002.xlsx]

## Sheet: Sheet1
Seed size grouping	Seed burial depth (cm)	Mesocosm ID	Pot ID	Time (days)	Seedling emergence
unsorted	0.1	1	1	16	9
unsorted	1	1	2	16	6
unsorted	2	1	3	16	7
unsorted	3	1	4	16	1
unsorted	4	1	5	16	0
unsorted	6	1	6	16	0
unsorted	8	1	7	16	0
unsorted	0.1	1	8	16	7
unsorted	1	1	9	16	6
unsorted	2	1	10	16	6
unsorted	3	1	11	16	0
unsorted	4	1	12	16	1
unsorted	6	1	13	16	0
unsorted	8	1	14	16	0
unsorted	0.1	2	15	16	5
unsorted	1	2	16	16	8
unsorted	2	2	17	16	3
unsorted	3	2	18	16	3
unsorted	4	2	19	16	0
unsorted	6	2	20	16	0
unsorted	8	2	21	16	0
unsorted	0.1	2	22	16	3
unsorted	1	2	23	16	8
unsorted	2	2	24	16	7
unsorted	3	2	25	16	7
unsorted	4	2	26	16	0
unsorted	6	2	27	16	0
unsorted	8	2	28	16	0
unsorted	0.1	3	29	16	3
unsorted	1	3	30	16	9
unsorted	2	3	31	16	4
unsorted	3	3	32	16	4
unsorted	4	3	33	16	2
unsorted	6	3	34	16	0
unsorted	8	3	35	16	0
unsorted	0.1	3	36	16	2
unsorted	1	3	37	16	10
unsorted	2	3	38	16	7
unsorted	3	3	39	16	5
unsorted	4	3	40	16	2
unsorted	6	3	41	16	1
unsorted	8	3	42	16	0
unsorted	0.1	4	43	16	1
unsorted	1	4	44	16	10
unsorted	2	4	45	16	7
unsorted	3	4	46	16	2
unsorted	4	4	47	16	2
unsorted	6	4	48	16	0
unsorted	8	4	49	16	0
unsorted	0.1	4	50	16	5
unsorted	1	4	51	16	8
unsorted	2	4	52	16	6
unsorted	3	4	53	16	5
unsorted	4	4	54	16	2
unsorted	6	4	55	16	0
unsorted	8	4	56	16	0
unsorted	0.1	5	57	16	2
unsorted	1	5	58	16	6
unsorted	2	5	59	16	11
unsorted	3	5	60	16	4
unsorted	4	5	61	16	2
unsorted	6	5	62	16	0
unsorted	8	5	63	16	0
unsorted	0.1	5	64	16	3
unsorted	1	5	65	16	5
unsorted	2	5	66	16	6
unsorted	3	5	67	16	7
unsorted	4	5	68	16	3
unsorted	6	5	69	16	0
unsorted	8	5	70	16	0
small	2	1	71	16	5
small	4	1	72	16	0
small	6	1	73	16	0
large	2	1	74	16	5
large	4	1	75	16	3
large	6	1	76	16	0
small	2	2	77	16	3
small	4	2	78	16	4
small	6	2	79	16	0
large	2	2	80	16	9
large	4	2	81	16	0
large	6	2	82	16	0
small	2	3	83	16	8
small	4	3	84	16	5
small	6	3	85	16	0
large	2	3	86	16	6
large	4	3	87	16	3
large	6	3	88	16	0
small	2	4	89	16	4
small	4	4	90	16	8
small	6	4	91	16	2
large	2	4	92	16	6
large	4	4	93	16	1
large	6	4	94	16	3
small	2	5	95	16	5
small	4	5	96	16	5
small	6	5	97	16	0
large	2	5	98	16	9
large	4	5	99	16	6
large	6	5	100	16	3
unsorted	0.1	1	1	19	10
unsorted	1	1	2	19	6
unsorted	2	1	3	19	7
unsorted	3	1	4	19	1
unsorted	4	1	5	19	0
unsorted	6	1	6	19	0
unsorted	8	1	7	19	0
unsorted	0.1	1	8	19	7
unsorted	1	1	9	19	6
unsorted	2	1	10	19	6
unsorted	3	1	11	19	1
unsorted	4	1	12	19	2
unsorted	6	1	13	19	0
unsorted	8	1	14	19	1
unsorted	0.1	2	15	19	5
unsorted	1	2	16	19	8
unsorted	2	2	17	19	3
unsorted	3	2	18	19	4
unsorted	4	2	19	19	1
unsorted	6	2	20	19	0
unsorted	8	2	21	19	0
unsorted	0.1	2	22	19	3
unsorted	1	2	23	19	10
unsorted	2	2	24	19	7
unsorted	3	2	25	19	7
unsorted	4	2	26	19	3
unsorted	6	2	27	19	0
unsorted	8	2	28	19	0
unsorted	0.1	3	29	19	3
unsorted	1	3	30	19	9
unsorted	2	3	31	19	5
unsorted	3	3	32	19	4
unsorted	4	3	33	19	2
unsorted	6	3	34	19	0
unsorted	8	3	35	19	0
unsorted	0.1	3	36	19	2
unsorted	1	3	37	19	10
unsorted	2	3	38	19	7
unsorted	3	3	39	19	5
unsorted	4	3	40	19	2
unsorted	6	3	41	19	2
unsorted	8	3	42	19	0
unsorted	0.1	4	43	19	1
unsorted	1	4	44	19	10
unsorted	2	4	45	19	7
unsorted	3	4	46	19	2
unsorted	4	4	47	19	4
unsorted	6	4	48	19	1
unsorted	8	4	49	19	0
unsorted	0.1	4	50	19	5
unsorted	1	4	51	19	8
unsorted	2	4	52	19	6
unsorted	3	4	53	19	5
unsorted	4	4	54	19	3
unsorted	6	4	55	19	0
unsorted	8	4	56	19	0
unsorted	0.1	5	57	19	4
unsorted	1	5	58	19	6
unsorted	2	5	59	19	11
unsorted	3	5	60	19	4
unsorted	4	5	61	19	4
unsorted	6	5	62	19	0
unsorted	8	5	63	19	0
unsorted	0.1	5	64	19	3
unsorted	1	5	65	19	6
unsorted	2	5	66	19	7
unsorted	3	5	67	19	8
unsorted	4	5	68	19	6
unsorted	6	5	69	19	1
unsorted	8	5	70	19	0
small	2	1	71	19	5
small	4	1	72	19	2
small	6	1	73	19	0
large	2	1	74	19	7
large	4	1	75	19	3
large	6	1	76	19	0
small	2	2	77	19	3
small	4	2	78	19	5
small	6	2	79	19	0
large	2	2	80	19	9
large	4	2	81	19	2
large	6	2	82	19	0
small	2	3	83	19	8
small	4	3	84	19	6
small	6	3	85	19	1
large	2	3	86	19	6
large	4	3	87	19	3
large	6	3	88	19	0
small	2	4	89	19	4
small	4	4	90	19	8
small	6	4	91	19	4
large	2	4	92	19	6
large	4	4	93	19	2
large	6	4	94	19	4
small	2	5	95	19	5
small	4	5	96	19	6
small	6	5	97	19	1
large	2	5	98	19	9
large	4	5	99	19	6
large	6	5	100	19	7
unsorted	0.1	1	1	21	10
unsorted	1	1	2	21	6
unsorted	2	1	3	21	7
unsorted	3	1	4	21	2
unsorted	4	1	5	21	2
unsorted	6	1	6	21	0
unsorted	8	1	7	21	0
unsorted	0.1	1	8	21	7
unsorted	1	1	9	21	6
unsorted	2	1	10	21	6
unsorted	3	1	11	21	1
unsorted	4	1	12	21	3
unsorted	6	1	13	21	0
unsorted	8	1	14	21	1
unsorted	0.1	2	15	21	5
unsorted	1	2	16	21	8
unsorted	2	2	17	21	3
unsorted	3	2	18	21	4
unsorted	4	2	19	21	2
unsorted	6	2	20	21	0
unsorted	8	2	21	21	0
unsorted	0.1	2	22	21	4
unsorted	1	2	23	21	10
unsorted	2	2	24	21	7
unsorted	3	2	25	21	8
unsorted	4	2	26	21	4
unsorted	6	2	27	21	0
unsorted	8	2	28	21	0
unsorted	0.1	3	29	21	3
unsorted	1	3	30	21	9
unsorted	2	3	31	21	6
unsorted	3	3	32	21	4
unsorted	4	3	33	21	2
unsorted	6	3	34	21	0
unsorted	8	3	35	21	0
unsorted	0.1	3	36	21	2
unsorted	1	3	37	21	10
unsorted	2	3	38	21	7
unsorted	3	3	39	21	5
unsorted	4	3	40	21	3
unsorted	6	3	41	21	3
unsorted	8	3	42	21	0
unsorted	0.1	4	43	21	1
unsorted	1	4	44	21	10
unsorted	2	4	45	21	7
unsorted	3	4	46	21	3
unsorted	4	4	47	21	4
unsorted	6	4	48	21	1
unsorted	8	4	49	21	0
unsorted	0.1	4	50	21	5
unsorted	1	4	51	21	8
unsorted	2	4	52	21	6
unsorted	3	4	53	21	5
unsorted	4	4	54	21	4
unsorted	6	4	55	21	0
unsorted	8	4	56	21	1
unsorted	0.1	5	57	21	4
unsorted	1	5	58	21	6
unsorted	2	5	59	21	12
unsorted	3	5	60	21	6
unsorted	4	5	61	21	6
unsorted	6	5	62	21	0
unsorted	8	5	63	21	1
unsorted	0.1	5	64	21	3
unsorted	1	5	65	21	6
unsorted	2	5	66	21	7
unsorted	3	5	67	21	8
unsorted	4	5	68	21	7
unsorted	6	5	69	21	1
unsorted	8	5	70	21	0
small	2	1	71	21	6
small	4	1	72	21	2
small	6	1	73	21	0
large	2	1	74	21	7
large	4	1	75	21	4
large	6	1	76	21	1
small	2	2	77	21	3
small	4	2	78	21	6
small	6	2	79	21	0
large	2	2	80	21	9
large	4	2	81	21	2
large	6	2	82	21	1
small	2	3	83	21	8
small	4	3	84	21	6
small	6	3	85	21	1
large	2	3	86	21	6
large	4	3	87	21	4
large	6	3	88	21	2
small	2	4	89	21	5
small	4	4	90	21	8
small	6	4	91	21	4
large	2	4	92	21	6
large	4	4	93	21	2
large	6	4	94	21	4
small	2	5	95	21	6
small	4	5	96	21	7
small	6	5	97	21	2
large	2	5	98	21	9
large	4	5	99	21	8
large	6	5	100	21	7
unsorted	0.1	1	1	26	10
unsorted	1	1	2	26	6
unsorted	2	1	3	26	7
unsorted	3	1	4	26	2
unsorted	4	1	5	26	3
unsorted	6	1	6	26	0
unsorted	8	1	7	26	0
unsorted	0.1	1	8	26	7
unsorted	1	1	9	26	6
unsorted	2	1	10	26	6
unsorted	3	1	11	26	1
unsorted	4	1	12	26	4
unsorted	6	1	13	26	1
unsorted	8	1	14	26	1
unsorted	0.1	2	15	26	5
unsorted	1	2	16	26	8
unsorted	2	2	17	26	3
unsorted	3	2	18	26	5
unsorted	4	2	19	26	3
unsorted	6	2	20	26	2
unsorted	8	2	21	26	0
unsorted	0.1	2	22	26	4
unsorted	1	2	23	26	10
unsorted	2	2	24	26	8
unsorted	3	2	25	26	8
unsorted	4	2	26	26	6
unsorted	6	2	27	26	0
unsorted	8	2	28	26	0
unsorted	0.1	3	29	26	3
unsorted	1	3	30	26	9
unsorted	2	3	31	26	6
unsorted	3	3	32	26	4
unsorted	4	3	33	26	4
unsorted	6	3	34	26	0
unsorted	8	3	35	26	1
unsorted	0.1	3	36	26	2
unsorted	1	3	37	26	10
unsorted	2	3	38	26	8
unsorted	3	3	39	26	5
unsorted	4	3	40	26	3
unsorted	6	3	41	26	3
unsorted	8	3	42	26	0
unsorted	0.1	4	43	26	1
unsorted	1	4	44	26	10
unsorted	2	4	45	26	7
unsorted	3	4	46	26	3
unsorted	4	4	47	26	4
unsorted	6	4	48	26	1
unsorted	8	4	49	26	0
unsorted	0.1	4	50	26	5
unsorted	1	4	51	26	8
unsorted	2	4	52	26	7
unsorted	3	4	53	26	5
unsorted	4	4	54	26	4
unsorted	6	4	55	26	2
unsorted	8	4	56	26	2
unsorted	0.1	5	57	26	4
unsorted	1	5	58	26	6
unsorted	2	5	59	26	12
unsorted	3	5	60	26	7
unsorted	4	5	61	26	6
unsorted	6	5	62	26	0
unsorted	8	5	63	26	1
unsorted	0.1	5	64	26	3
unsorted	1	5	65	26	7
unsorted	2	5	66	26	7
unsorted	3	5	67	26	8
unsorted	4	5	68	26	7
unsorted	6	5	69	26	1
unsorted	8	5	70	26	1
small	2	1	71	26	6
small	4	1	72	26	4
small	6	1	73	26	1
large	2	1	74	26	7
large	4	1	75	26	4
large	6	1	76	26	2
small	2	2	77	26	3
small	4	2	78	26	8
small	6	2	79	26	3
large	2	2	80	26	9
large	4	2	81	26	2
large	6	2	82	26	3
small	2	3	83	26	8
small	4	3	84	26	6
small	6	3	85	26	2
large	2	3	86	26	6
large	4	3	87	26	5
large	6	3	88	26	2
small	2	4	89	26	5
small	4	4	90	26	9
small	6	4	91	26	5
large	2	4	92	26	6
large	4	4	93	26	3
large	6	4	94	26	5
small	2	5	95	26	6
small	4	5	96	26	7
small	6	5	97	26	2
large	2	5	98	26	9
large	4	5	99	26	8
large	6	5	100	26	8
unsorted	0.1	1	1	34	10
unsorted	1	1	2	34	6
unsorted	2	1	3	34	8
unsorted	3	1	4	34	2
unsorted	4	1	5	34	3
unsorted	6	1	6	34	0
unsorted	8	1	7	34	0
unsorted	0.1	1	8	34	7
unsorted	1	1	9	34	6
unsorted	2	1	10	34	6
unsorted	3	1	11	34	2
unsorted	4	1	12	34	4
unsorted	6	1	13	34	3
unsorted	8	1	14	34	1
unsorted	0.1	2	15	34	5
unsorted	1	2	16	34	9
unsorted	2	2	17	34	3
unsorted	3	2	18	34	5
unsorted	4	2	19	34	4
unsorted	6	2	20	34	2
unsorted	8	2	21	34	0
unsorted	0.1	2	22	34	5
unsorted	1	2	23	34	10
unsorted	2	2	24	34	8
unsorted	3	2	25	34	8
unsorted	4	2	26	34	6
unsorted	6	2	27	34	0
unsorted	8	2	28	34	0
unsorted	0.1	3	29	34	3
unsorted	1	3	30	34	9
unsorted	2	3	31	34	7
unsorted	3	3	32	34	4
unsorted	4	3	33	34	4
unsorted	6	3	34	34	0
unsorted	8	3	35	34	1
unsorted	0.1	3	36	34	2
unsorted	1	3	37	34	10
unsorted	2	3	38	34	8
unsorted	3	3	39	34	5
unsorted	4	3	40	34	3
unsorted	6	3	41	34	4
unsorted	8	3	42	34	0
unsorted	0.1	4	43	34	1
unsorted	1	4	44	34	10
unsorted	2	4	45	34	7
unsorted	3	4	46	34	3
unsorted	4	4	47	34	4
unsorted	6	4	48	34	1
unsorted	8	4	49	34	0
unsorted	0.1	4	50	34	5
unsorted	1	4	51	34	8
unsorted	2	4	52	34	7
unsorted	3	4	53	34	5
unsorted	4	4	54	34	4
unsorted	6	4	55	34	3
unsorted	8	4	56	34	3
unsorted	0.1	5	57	34	5
unsorted	1	5	58	34	6
unsorted	2	5	59	34	12
unsorted	3	5	60	34	7
unsorted	4	5	61	34	6
unsorted	6	5	62	34	0
unsorted	8	5	63	34	1
unsorted	0.1	5	64	34	3
unsorted	1	5	65	34	7
unsorted	2	5	66	34	7
unsorted	3	5	67	34	8
unsorted	4	5	68	34	7
unsorted	6	5	69	34	2
unsorted	8	5	70	34	1
small	2	1	71	34	6
small	4	1	72	34	4
small	6	1	73	34	1
large	2	1	74	34	7
large	4	1	75	34	4
large	6	1	76	34	2
small	2	2	77	34	3
small	4	2	78	34	8
small	6	2	79	34	4
large	2	2	80	34	9
large	4	2	81	34	3
large	6	2	82	34	3
small	2	3	83	34	8
small	4	3	84	34	6
small	6	3	85	34	2
large	2	3	86	34	6
large	4	3	87	34	5
large	6	3	88	34	3
small	2	4	89	34	5
small	4	4	90	34	9
small	6	4	91	34	5
large	2	4	92	34	6
large	4	4	93	34	3
large	6	4	94	34	5
small	2	5	95	34	6
small	4	5	96	34	7
small	6	5	97	34	3
large	2	5	98	34	9
large	4	5	99	34	8
large	6	5	100	34	8
unsorted	0.1	1	1	40	10
unsorted	1	1	2	40	6
unsorted	2	1	3	40	8
unsorted	3	1	4	40	2
unsorted	4	1	5	40	4
unsorted	6	1	6	40	0
unsorted	8	1	7	40	0
unsorted	0.1	1	8	40	7
unsorted	1	1	9	40	6
unsorted	2	1	10	40	6
unsorted	3	1	11	40	2
unsorted	4	1	12	40	4
unsorted	6	1	13	40	3
unsorted	8	1	14	40	1
unsorted	0.1	2	15	40	5
unsorted	1	2	16	40	9
unsorted	2	2	17	40	4
unsorted	3	2	18	40	5
unsorted	4	2	19	40	4
unsorted	6	2	20	40	2
unsorted	8	2	21	40	0
unsorted	0.1	2	22	40	5
unsorted	1	2	23	40	10
unsorted	2	2	24	40	8
unsorted	3	2	25	40	8
unsorted	4	2	26	40	6
unsorted	6	2	27	40	0
unsorted	8	2	28	40	0
unsorted	0.1	3	29	40	3
unsorted	1	3	30	40	9
unsorted	2	3	31	40	7
unsorted	3	3	32	40	4
unsorted	4	3	33	40	4
unsorted	6	3	34	40	0
unsorted	8	3	35	40	1
unsorted	0.1	3	36	40	2
unsorted	1	3	37	40	10
unsorted	2	3	38	40	8
unsorted	3	3	39	40	5
unsorted	4	3	40	40	3
unsorted	6	3	41	40	4
unsorted	8	3	42	40	0
unsorted	0.1	4	43	40	1
unsorted	1	4	44	40	10
unsorted	2	4	45	40	7
unsorted	3	4	46	40	3
unsorted	4	4	47	40	4
unsorted	6	4	48	40	1
unsorted	8	4	49	40	0
unsorted	0.1	4	50	40	5
unsorted	1	4	51	40	8
unsorted	2	4	52	40	7
unsorted	3	4	53	40	5
unsorted	4	4	54	40	4
unsorted	6	4	55	40	3
unsorted	8	4	56	40	3
unsorted	0.1	5	57	40	5
unsorted	1	5	58	40	6
unsorted	2	5	59	40	12
unsorted	3	5	60	40	7
unsorted	4	5	61	40	6
unsorted	6	5	62	40	0
unsorted	8	5	63	40	1
unsorted	0.1	5	64	40	3
unsorted	1	5	65	40	7
unsorted	2	5	66	40	7
unsorted	3	5	67	40	8
unsorted	4	5	68	40	7
unsorted	6	5	69	40	2
unsorted	8	5	70	40	1
small	2	1	71	40	7
small	4	1	72	40	4
small	6	1	73	40	1
large	2	1	74	40	8
large	4	1	75	40	4
large	6	1	76	40	2
small	2	2	77	40	3
small	4	2	78	40	8
small	6	2	79	40	4
large	2	2	80	40	9
large	4	2	81	40	3
large	6	2	82	40	3
small	2	3	83	40	8
small	4	3	84	40	6
small	6	3	85	40	2
large	2	3	86	40	6
large	4	3	87	40	5
large	6	3	88	40	3
small	2	4	89	40	5
small	4	4	90	40	9
small	6	4	91	40	5
large	2	4	92	40	6
large	4	4	93	40	3
large	6	4	94	40	5
small	2	5	95	40	6
small	4	5	96	40	7
small	6	5	97	40	3
large	2	5	98	40	9
large	4	5	99	40	8
large	6	5	100	40	8
unsorted	0.1	1	1	47	10
unsorted	1	1	2	47	6
unsorted	2	1	3	47	8
unsorted	3	1	4	47	2
unsorted	4	1	5	47	5
unsorted	6	1	6	47	0
unsorted	8	1	7	47	0
unsorted	0.1	1	8	47	7
unsorted	1	1	9	47	6
unsorted	2	1	10	47	6
unsorted	3	1	11	47	2
unsorted	4	1	12	47	5
unsorted	6	1	13	47	3
unsorted	8	1	14	47	1
unsorted	0.1	2	15	47	5
unsorted	1	2	16	47	9
unsorted	2	2	17	47	4
unsorted	3	2	18	47	6
unsorted	4	2	19	47	4
unsorted	6	2	20	47	2
unsorted	8	2	21	47	0
unsorted	0.1	2	22	47	5
unsorted	1	2	23	47	10
unsorted	2	2	24	47	8
unsorted	3	2	25	47	8
unsorted	4	2	26	47	7
unsorted	6	2	27	47	0
unsorted	8	2	28	47	0
unsorted	0.1	3	29	47	3
unsorted	1	3	30	47	9
unsorted	2	3	31	47	7
unsorted	3	3	32	47	4
unsorted	4	3	33	47	4
unsorted	6	3	34	47	0
unsorted	8	3	35	47	1
unsorted	0.1	3	36	47	2
unsorted	1	3	37	47	10
unsorted	2	3	38	47	8
unsorted	3	3	39	47	5
unsorted	4	3	40	47	4
unsorted	6	3	41	47	4
unsorted	8	3	42	47	0
unsorted	0.1	4	43	47	1
unsorted	1	4	44	47	10
unsorted	2	4	45	47	8
unsorted	3	4	46	47	3
unsorted	4	4	47	47	4
unsorted	6	4	48	47	1
unsorted	8	4	49	47	0
unsorted	0.1	4	50	47	5
unsorted	1	4	51	47	9
unsorted	2	4	52	47	7
unsorted	3	4	53	47	5
unsorted	4	4	54	47	4
unsorted	6	4	55	47	3
unsorted	8	4	56	47	3
unsorted	0.1	5	57	47	5
unsorted	1	5	58	47	6
unsorted	2	5	59	47	12
unsorted	3	5	60	47	7
unsorted	4	5	61	47	6
unsorted	6	5	62	47	0
unsorted	8	5	63	47	1
unsorted	0.1	5	64	47	3
unsorted	1	5	65	47	8
unsorted	2	5	66	47	7
unsorted	3	5	67	47	8
unsorted	4	5	68	47	7
unsorted	6	5	69	47	2
unsorted	8	5	70	47	1
small	2	1	71	47	7
small	4	1	72	47	4
small	6	1	73	47	1
large	2	1	74	47	8
large	4	1	75	47	5
large	6	1	76	47	2
small	2	2	77	47	5
small	4	2	78	47	8
small	6	2	79	47	4
large	2	2	80	47	9
large	4	2	81	47	3
large	6	2	82	47	3
small	2	3	83	47	8
small	4	3	84	47	6
small	6	3	85	47	2
large	2	3	86	47	6
large	4	3	87	47	5
large	6	3	88	47	3
small	2	4	89	47	5
small	4	4	90	47	9
small	6	4	91	47	5
large	2	4	92	47	6
large	4	4	93	47	3
large	6	4	94	47	5
small	2	5	95	47	6
small	4	5	96	47	7
small	6	5	97	47	3
large	2	5	98	47	10
large	4	5	99	47	8
large	6	5	100	47	8
unsorted	0.1	1	1	55	10
unsorted	1	1	2	55	6
unsorted	2	1	3	55	8
unsorted	3	1	4	55	2
unsorted	4	1	5	55	7
unsorted	6	1	6	55	0
unsorted	8	1	7	55	0
unsorted	0.1	1	8	55	7
unsorted	1	1	9	55	6
unsorted	2	1	10	55	6
unsorted	3	1	11	55	3
unsorted	4	1	12	55	5
unsorted	6	1	13	55	3
unsorted	8	1	14	55	1
unsorted	0.1	2	15	55	5
unsorted	1	2	16	55	9
unsorted	2	2	17	55	4
unsorted	3	2	18	55	6
unsorted	4	2	19	55	4
unsorted	6	2	20	55	2
unsorted	8	2	21	55	0
unsorted	0.1	2	22	55	5
unsorted	1	2	23	55	11
unsorted	2	2	24	55	8
unsorted	3	2	25	55	8
unsorted	4	2	26	55	7
unsorted	6	2	27	55	0
unsorted	8	2	28	55	0
unsorted	0.1	3	29	55	3
unsorted	1	3	30	55	9
unsorted	2	3	31	55	7
unsorted	3	3	32	55	4
unsorted	4	3	33	55	4
unsorted	6	3	34	55	0
unsorted	8	3	35	55	1
unsorted	0.1	3	36	55	2
unsorted	1	3	37	55	11
unsorted	2	3	38	55	8
unsorted	3	3	39	55	5
unsorted	4	3	40	55	4
unsorted	6	3	41	55	4
unsorted	8	3	42	55	0
unsorted	0.1	4	43	55	1
unsorted	1	4	44	55	10
unsorted	2	4	45	55	8
unsorted	3	4	46	55	3
unsorted	4	4	47	55	5
unsorted	6	4	48	55	1
unsorted	8	4	49	55	0
unsorted	0.1	4	50	55	5
unsorted	1	4	51	55	9
unsorted	2	4	52	55	7
unsorted	3	4	53	55	5
unsorted	4	4	54	55	4
unsorted	6	4	55	55	3
unsorted	8	4	56	55	3
unsorted	0.1	5	57	55	5
unsorted	1	5	58	55	6
unsorted	2	5	59	55	12
unsorted	3	5	60	55	7
unsorted	4	5	61	55	6
unsorted	6	5	62	55	0
unsorted	8	5	63	55	1
unsorted	0.1	5	64	55	3
unsorted	1	5	65	55	8
unsorted	2	5	66	55	7
unsorted	3	5	67	55	8
unsorted	4	5	68	55	7
unsorted	6	5	69	55	4
unsorted	8	5	70	55	1
small	2	1	71	55	7
small	4	1	72	55	6
small	6	1	73	55	1
large	2	1	74	55	8
large	4	1	75	55	6
large	6	1	76	55	2
small	2	2	77	55	5
small	4	2	78	55	8
small	6	2	79	55	4
large	2	2	80	55	9
large	4	2	81	55	3
large	6	2	82	55	3
small	2	3	83	55	8
small	4	3	84	55	6
small	6	3	85	55	2
large	2	3	86	55	6
large	4	3	87	55	5
large	6	3	88	55	3
small	2	4	89	55	5
small	4	4	90	55	9
small	6	4	91	55	5
large	2	4	92	55	6
large	4	4	93	55	3
large	6	4	94	55	6
small	2	5	95	55	6
small	4	5	96	55	7
small	6	5	97	55	3
large	2	5	98	55	11
large	4	5	99	55	8
large	6	5	100	55	8
unsorted	0.1	1	1	62	10
unsorted	1	1	2	62	6
unsorted	2	1	3	62	8
unsorted	3	1	4	62	2
unsorted	4	1	5	62	7
unsorted	6	1	6	62	0
unsorted	8	1	7	62	0
unsorted	0.1	1	8	62	7
unsorted	1	1	9	62	6
unsorted	2	1	10	62	6
unsorted	3	1	11	62	3
unsorted	4	1	12	62	5
unsorted	6	1	13	62	3
unsorted	8	1	14	62	1
unsorted	0.1	2	15	62	5
unsorted	1	2	16	62	9
unsorted	2	2	17	62	4
unsorted	3	2	18	62	6
unsorted	4	2	19	62	4
unsorted	6	2	20	62	2
unsorted	8	2	21	62	0
unsorted	0.1	2	22	62	5
unsorted	1	2	23	62	11
unsorted	2	2	24	62	8
unsorted	3	2	25	62	8
unsorted	4	2	26	62	7
unsorted	6	2	27	62	1
unsorted	8	2	28	62	0
unsorted	0.1	3	29	62	3
unsorted	1	3	30	62	9
unsorted	2	3	31	62	7
unsorted	3	3	32	62	4
unsorted	4	3	33	62	4
unsorted	6	3	34	62	0
unsorted	8	3	35	62	1
unsorted	0.1	3	36	62	2
unsorted	1	3	37	62	11
unsorted	2	3	38	62	8
unsorted	3	3	39	62	5
unsorted	4	3	40	62	4
unsorted	6	3	41	62	4
unsorted	8	3	42	62	0
unsorted	0.1	4	43	62	1
unsorted	1	4	44	62	10
unsorted	2	4	45	62	8
unsorted	3	4	46	62	3
unsorted	4	4	47	62	6
unsorted	6	4	48	62	1
unsorted	8	4	49	62	0
unsorted	0.1	4	50	62	5
unsorted	1	4	51	62	9
unsorted	2	4	52	62	7
unsorted	3	4	53	62	5
unsorted	4	4	54	62	4
unsorted	6	4	55	62	3
unsorted	8	4	56	62	3
unsorted	0.1	5	57	62	5
unsorted	1	5	58	62	6
unsorted	2	5	59	62	12
unsorted	3	5	60	62	7
unsorted	4	5	61	62	6
unsorted	6	5	62	62	0
unsorted	8	5	63	62	1
unsorted	0.1	5	64	62	3
unsorted	1	5	65	62	8
unsorted	2	5	66	62	7
unsorted	3	5	67	62	8
unsorted	4	5	68	62	7
unsorted	6	5	69	62	4
unsorted	8	5	70	62	1
small	2	1	71	62	7
small	4	1	72	62	6
small	6	1	73	62	1
large	2	1	74	62	8
large	4	1	75	62	6
large	6	1	76	62	2
small	2	2	77	62	5
small	4	2	78	62	8
small	6	2	79	62	4
large	2	2	80	62	9
large	4	2	81	62	3
large	6	2	82	62	3
small	2	3	83	62	8
small	4	3	84	62	6
small	6	3	85	62	2
large	2	3	86	62	6
large	4	3	87	62	5
large	6	3	88	62	3
small	2	4	89	62	5
small	4	4	90	62	9
small	6	4	91	62	5
large	2	4	92	62	6
large	4	4	93	62	4
large	6	4	94	62	6
small	2	5	95	62	6
small	4	5	96	62	7
small	6	5	97	62	3
large	2	5	98	62	11
large	4	5	99	62	8
large	6	5	100	62	8
unsorted	0.1	1	8	74	7
unsorted	1	1	9	74	6
unsorted	2	1	10	74	6
unsorted	3	1	11	74	3
unsorted	4	1	12	74	5
unsorted	6	1	13	74	3
unsorted	8	1	14	74	1
unsorted	0.1	2	22	74	5
unsorted	1	2	23	74	11
unsorted	2	2	24	74	8
unsorted	3	2	25	74	8
unsorted	4	2	26	74	7
unsorted	6	2	27	74	1
unsorted	8	2	28	74	0
unsorted	0.1	3	36	74	2
unsorted	1	3	37	74	11
unsorted	2	3	38	74	8
unsorted	3	3	39	74	5
unsorted	4	3	40	74	4
unsorted	6	3	41	74	4
unsorted	8	3	42	74	0
unsorted	0.1	4	50	74	5
unsorted	1	4	51	74	9
unsorted	2	4	52	74	7
unsorted	3	4	53	74	5
unsorted	4	4	54	74	4
unsorted	6	4	55	74	3
unsorted	8	4	56	74	3
unsorted	0.1	5	64	74	3
unsorted	1	5	65	74	8
unsorted	2	5	66	74	7
unsorted	3	5	67	74	8
unsorted	4	5	68	74	7
unsorted	6	5	69	74	4
unsorted	8	5	70	74	1
small	2	1	71	74	7
small	4	1	72	74	6
small	6	1	73	74	1
large	2	1	74	74	8
large	4	1	75	74	6
large	6	1	76	74	2
small	2	2	77	74	5
small	4	2	78	74	9
small	6	2	79	74	4
large	2	2	80	74	9
large	4	2	81	74	3
large	6	2	82	74	3
small	2	3	83	74	8
small	4	3	84	74	6
small	6	3	85	74	2
large	2	3	86	74	6
large	4	3	87	74	5
large	6	3	88	74	3
small	2	4	89	74	5
small	4	4	90	74	9
small	6	4	91	74	5
large	2	4	92	74	6
large	4	4	93	74	4
large	6	4	94	74	6
small	2	5	95	74	6
small	4	5	96	74	7
small	6	5	97	74	3
large	2	5	98	74	11
large	4	5	99	74	8
large	6	5	100	74	8
unsorted	0.1	1	8	95	7
unsorted	1	1	9	95	6
unsorted	2	1	10	95	6
unsorted	3	1	11	95	3
unsorted	4	1	12	95	5
unsorted	6	1	13	95	3
unsorted	8	1	14	95	1
unsorted	0.1	2	22	95	5
unsorted	1	2	23	95	11
unsorted	2	2	24	95	8
unsorted	3	2	25	95	8
unsorted	4	2	26	95	7
unsorted	6	2	27	95	1
unsorted	8	2	28	95	0
unsorted	0.1	3	36	95	2
unsorted	1	3	37	95	11
unsorted	2	3	38	95	8
unsorted	3	3	39	95	5
unsorted	4	3	40	95	4
unsorted	6	3	41	95	4
unsorted	8	3	42	95	0
unsorted	0.1	4	50	95	5
unsorted	1	4	51	95	9
unsorted	2	4	52	95	7
unsorted	3	4	53	95	5
unsorted	4	4	54	95	4
unsorted	6	4	55	95	3
unsorted	8	4	56	95	3
unsorted	0.1	5	64	95	3
unsorted	1	5	65	95	8
unsorted	2	5	66	95	7
unsorted	3	5	67	95	8
unsorted	4	5	68	95	7
unsorted	6	5	69	95	4
unsorted	8	5	70	95	1
unsorted	0.1	1	8	115	7
unsorted	1	1	9	115	6
unsorted	2	1	10	115	6
unsorted	3	1	11	115	4
unsorted	4	1	12	115	6
unsorted	6	1	13	115	3
unsorted	8	1	14	115	1
unsorted	0.1	2	22	115	5
unsorted	1	2	23	115	11
unsorted	2	2	24	115	8
unsorted	3	2	25	115	8
unsorted	4	2	26	115	7
unsorted	6	2	27	115	1
unsorted	8	2	28	115	0
unsorted	0.1	3	36	115	2
unsorted	1	3	37	115	11
unsorted	2	3	38	115	8
unsorted	3	3	39	115	5
unsorted	4	3	40	115	4
unsorted	6	3	41	115	4
unsorted	8	3	42	115	0
unsorted	0.1	4	50	115	5
unsorted	1	4	51	115	9
unsorted	2	4	52	115	7
unsorted	3	4	53	115	5
unsorted	4	4	54	115	4
unsorted	6	4	55	115	3
unsorted	8	4	56	115	3
unsorted	0.1	5	64	115	3
unsorted	1	5	65	115	8
unsorted	2	5	66	115	7
unsorted	3	5	67	115	8
unsorted	4	5	68	115	7
unsorted	6	5	69	115	4
unsorted	8	5	70	115	1
unsorted	0.1	1	8	140	7
unsorted	1	1	9	140	6
unsorted	2	1	10	140	6
unsorted	3	1	11	140	3
unsorted	4	1	12	140	5
unsorted	6	1	13	140	3
unsorted	8	1	14	140	1
unsorted	0.1	2	22	140	5
unsorted	1	2	23	140	11
unsorted	2	2	24	140	8
unsorted	3	2	25	140	8
unsorted	4	2	26	140	7
unsorted	6	2	27	140	1
unsorted	8	2	28	140	0
unsorted	0.1	3	36	140	2
unsorted	1	3	37	140	11
unsorted	2	3	38	140	8
unsorted	3	3	39	140	5
unsorted	4	3	40	140	4
unsorted	6	3	41	140	4
unsorted	8	3	42	140	0
unsorted	0.1	4	50	140	5
unsorted	1	4	51	140	9
unsorted	2	4	52	140	7
unsorted	3	4	53	140	5
unsorted	4	4	54	140	4
unsorted	6	4	55	140	3
unsorted	8	4	56	140	3
unsorted	0.1	5	64	140	3
unsorted	1	5	65	140	8
unsorted	2	5	66	140	7
unsorted	3	5	67	140	8
unsorted	4	5	68	140	7
unsorted	6	5	69	140	4
unsorted	8	5	70	140	1
