# Supplementary material for: Seed size and burial depth influence Zostera marina L. (eelgrass) seed survival, seedling emergence and initial seedling biomass development
Source: PLoS One. 2019 Apr 11;14(4):e0215157. doi: 10.1371/journal.pone.0215157 (PMC6459501; doi:10.1371/journal.pone.0215157)
Supplement: S3 Table — (XLSX) [file pone.0215157.s003.xlsx]

## Sheet: Remaining seed material
Mesocosm ID	Pot ID	Seed size grouping	Seed burial depth (cm)	Time (weeks)	Unsuccessfully emerged seeds	Dead seeds	Viable seeds	Total seedling emergence	Total number of seeds
1	1	unsorted	0.1	8	0	1	4	10	15
1	2	unsorted	1	8	1	6	2	6	15
1	3	unsorted	2	8	2	4	1	8	15
1	4	unsorted	3	8	2	6	5	2	15
1	5	unsorted	4	8	0	2	3	7	12
1	6	unsorted	6	8	0	8	5	0	13
1	7	unsorted	8	8	0	13	2	0	15
1	8	unsorted	0.1	24	1	1	1	7	10
1	9	unsorted	1	24	2	6	1	6	15
1	10	unsorted	2	24	1	6	2	6	15
1	11	unsorted	3	24	1	7	4	3	15
1	12	unsorted	4	24	2	3	5	5	15
1	13	unsorted	6	24	3	5	4	3	15
1	14	unsorted	8	24	0	12	4	1	17
2	15	unsorted	0.1	8	0	5	5	5	15
2	16	unsorted	1	8	0	3	2	9	14
2	17	unsorted	2	8	1	4	4	4	13
2	18	unsorted	3	8	1	6	3	6	16
2	19	unsorted	4	8	0	6	4	4	14
2	20	unsorted	6	8	0	7	6	2	15
2	21	unsorted	8	8	0	10	5	0	15
2	22	unsorted	0.1	24	5	0	2	5	12
2	23	unsorted	1	24	0	1	2	11	14
2	24	unsorted	2	24	0	7	2	8	17
2	25	unsorted	3	24	2	2	3	8	15
2	26	unsorted	4	24	2	3	3	7	15
2	27	unsorted	6	24	2	7	5	1	15
2	28	unsorted	8	24	0	10	4	0	14
3	29	unsorted	0.1	8	0	4	5	3	12
3	30	unsorted	1	8	1	3	2	9	15
3	31	unsorted	2	8	0	5	3	7	15
3	32	unsorted	3	8	0	6	4	4	14
3	33	unsorted	4	8	0	8	3	4	15
3	34	unsorted	6	8	0	8	7	0	15
3	35	unsorted	8	8	6	3	4	1	14
3	36	unsorted	0.1	24	0	1	0	2	3
3	37	unsorted	1	24	0	3	2	11	16
3	38	unsorted	2	24	0	4	4	8	16
3	39	unsorted	3	24	1	8	1	5	15
3	40	unsorted	4	24	0	11	4	4	19
3	41	unsorted	6	24	0	8	4	4	16
3	42	unsorted	8	24	3	6	6	0	15
4	43	unsorted	0.1	8	0	4	9	1	14
4	44	unsorted	1	8	1	2	2	10	15
4	45	unsorted	2	8	1	1	5	8	15
4	46	unsorted	3	8	3	4	5	3	15
4	47	unsorted	4	8	2	5	2	6	15
4	48	unsorted	6	8	2	3	8	1	14
4	49	unsorted	8	8	1	8	5	0	14
4	50	unsorted	0.1	24	0	1	2	5	8
4	51	unsorted	1	24	0	2	2	9	13
4	52	unsorted	2	24	0	4	4	7	15
4	53	unsorted	3	24	0	7	5	5	17
4	54	unsorted	4	24	5	2	4	4	15
4	55	unsorted	6	24	3	6	3	3	15
4	56	unsorted	8	24	3	4	4	3	14
5	57	unsorted	0.1	8	2	2	6	5	15
5	58	unsorted	1	8	1	4	3	6	14
5	59	unsorted	2	8	0	1	2	12	15
5	60	unsorted	3	8	1	5	2	7	15
5	61	unsorted	4	8	4	1	3	6	14
5	62	unsorted	6	8	0	11	3	0	14
5	63	unsorted	8	8	7	3	1	1	12
5	64	unsorted	0.1	24	0	0	1	3	4
5	65	unsorted	1	24	0	5	4	8	17
5	66	unsorted	2	24	2	5	1	7	15
5	67	unsorted	3	24	0	9	1	8	18
5	68	unsorted	4	24	0	5	3	7	15
5	69	unsorted	6	24	0	12	1	4	17
5	70	unsorted	8	24	4	6	4	1	15
1	71	small	2	10	5	0	2	7	14
1	72	small	4	10	5	0	4	6	15
1	73	small	6	10	5	5	3	1	14
1	74	large	2	10	0	2	5	8	15
1	75	large	4	10	0	5	4	6	15
1	76	large	6	10	5	2	6	2	15
2	77	small	2	10	2	7	1	5	15
2	78	small	4	10	3	1	2	9	15
2	79	small	6	10	7	1	3	4	15
2	80	large	2	10	1	1	4	9	15
2	81	large	4	10	2	2	8	3	15
2	82	large	6	10	3	2	7	3	15
3	83	small	2	10	2	1	4	8	15
3	84	small	4	10	2	2	5	6	15
3	85	small	6	10	9	2	2	2	15
3	86	large	2	10	1	5	3	6	15
3	87	large	4	10	4	0	6	5	15
3	88	large	6	10	5	1	6	3	15
4	89	small	2	10	1	0	8	5	14
4	90	small	4	10	2	2	2	9	15
4	91	small	6	10	3	3	4	5	15
4	92	large	2	10	0	2	7	6	15
4	93	large	4	10	1	1	9	4	15
4	94	large	6	10	1	3	5	6	15
5	95	small	2	10	3	3	3	6	15
5	96	small	4	10	2	4	2	7	15
5	97	small	6	10	5	1	6	3	15
5	98	large	2	10	0	1	3	11	15
5	99	large	4	10	1	0	6	8	15
5	100	large	6	10	1	0	5	8	14
