# Supplementary material for: Seed size and burial depth influence Zostera marina L. (eelgrass) seed survival, seedling emergence and initial seedling biomass development
Source: PLoS One. 2019 Apr 11;14(4):e0215157. doi: 10.1371/journal.pone.0215157 (PMC6459501; doi:10.1371/journal.pone.0215157)
Supplement: S4 Table — (XLSX) [file pone.0215157.s004.xlsx]

## Sheet: Sheet1
Mesocosm ID	Pot ID	Plant ID	Seed size grouping	Seed burial depth (cm)	Time (weeks)	Aboveground_biomass (g DW)	Belowground_biomass (g DW)	Cotyledon length (cm)
1	1	1	unsorted	0.1	8	0.0115	0.0062	0.1
1	1	2	unsorted	0.1	8	0.0084	0.0047	0.2
1	1	3	unsorted	0.1	8	0.0131	0.0075	0.2
1	1	4	unsorted	0.1	8	0.0075	0.0061	0.3
1	1	5	unsorted	0.1	8	0.0125	0.0058	1
1	1	6	unsorted	0.1	8	0.005	0.0035	0.4
1	1	7	unsorted	0.1	8	0.0145	0.0099	0.2
1	1	8	unsorted	0.1	8	0.0103	0.0028	0.2
1	1	9	unsorted	0.1	8	0.0121	0.0056	0.2
1	1	10	unsorted	0.1	8	0.0059	0.0034	1.2
1	2	1	unsorted	1	8	0.0184	0.0133	0.2
1	2	2	unsorted	1	8	0.0065	0.0022	0.1
1	2	3	unsorted	1	8	0.0075	0.0053	0.1
1	2	4	unsorted	1	8	0.0079	0.0037	0.1
1	2	5	unsorted	1	8	0.0076	0.0041	0.1
1	2	6	unsorted	1	8	0.0127	0.0056
1	3	1	unsorted	2	8	0.0056	0.0038	0.2
1	3	2	unsorted	2	8	0.0119	0.0067	0.7
1	3	4	unsorted	2	8	0.0089	0.0032	0.8
1	3	5	unsorted	2	8	0.0092	0.0088	0.9
1	3	6	unsorted	2	8	0.0141	0.0105	0.6
1	3	7	unsorted	2	8	0.015	0.0097	0.7
1	4	1	unsorted	3	8	0.0164	0.006	1.1
1	4	2	unsorted	3	8	0.0176	0.0065	0.9
1	5	1	unsorted	4	8	0.0127	0.0051	2.1
1	5	2	unsorted	4	8	0.0207	0.0075	2.2
1	5	3	unsorted	4	8	0.0085	0.0051	2
1	5	4	unsorted	4	8	0.0074	0.0036	2
1	5	5	unsorted	4	8	0.0049	0.0031	2
1	5	8	unsorted	4	8	0.0035	0.0008	2.3
1	5	9	unsorted	4	8	0.0028	0.0007	2.5
1	8	1	unsorted	0.1	24	0.182	0.0682
1	8	2	unsorted	0.1	24	0.1253	0.0476
1	8	3	unsorted	0.1	24	0.1304	0.0517
1	8	4	unsorted	0.1	24	0.3277	0.16
1	9	1	unsorted	1	24	0.2793	0.0824
1	9	2	unsorted	1	24	0.1586	0.0495
1	9	3	unsorted	1	24	0.0845	0.0253
1	9	4	unsorted	1	24	0.1738	0.0722
1	9	5	unsorted	1	24	0.0949	0.0293
1	9	6	unsorted	1	24	0.1764	0.0552
1	10	1	unsorted	2	24	0.0426	0.0284
1	10	2	unsorted	2	24	0.1474	0.099
1	10	3	unsorted	2	24	0.1109	0.0659
1	10	4	unsorted	2	24	0.2078	0.1162
1	10	5	unsorted	2	24	0.168	0.0574
1	10	6	unsorted	2	24	0.345	0.1629
1	11	1	unsorted	3	24	0.0998	0.0874
1	11	2	unsorted	3	24	0.077	0.054712
1	12	1	unsorted	4	24	0.2387	0.1444
1	12	2	unsorted	4	24	0.1237	0.0527
1	12	3	unsorted	4	24	0.1174	0.0402
1	12	4	unsorted	4	24	0.2632	0.0861
1	13	1	unsorted	6	24	0.0376	0.0099
1	13	2	unsorted	6	24	0.2356	0.1214
1	13	3	unsorted	6	24	0.2793	0.0806
1	14	1	unsorted	8	24	0.3969	0.1358
2	15	1	unsorted	0.1	8	0.0138	0.0088	0.1
2	15	2	unsorted	0.1	8	0.0138	0.0101	0.1
2	15	3	unsorted	0.1	8	0.0236	0.0186	0.1
2	15	4	unsorted	0.1	8	0.0038	0.0041	0.1
2	15	5	unsorted	0.1	8	0.0132	0.0073	0.1
2	16	1	unsorted	1	8	0.006	0.0061	0.2
2	16	2	unsorted	1	8	0.0072	0.0072	0.4
2	16	3	unsorted	1	8	0.0067	0.0057	0.3
2	16	4	unsorted	1	8	0.0136	0.0077	0.3
2	16	5	unsorted	1	8	0.0097	0.006	0.3
2	16	6	unsorted	1	8	0.0235	0.0091	0.2
2	16	7	unsorted	1	8	0.0051	0.0034	0.3
2	16	8	unsorted	1	8	0.0049	0.0044	0.2
2	16	9	unsorted	1	8	0.0021	0.0017	0.2
2	17	1	unsorted	2	8	0.0147	0.0091	0.4
2	17	2	unsorted	2	8		0.0039	0.8
2	17	3	unsorted	2	8	0.0093	0.0039	0.7
2	17	4	unsorted	2	8	0.0057	0.0025	0.7
2	18	1	unsorted	3	8	0.0258	0.0212	1
2	18	3	unsorted	3	8	0.0164	0.0087	1
2	18	4	unsorted	3	8	0.0137	0.0095	1.2
2	18	5	unsorted	3	8	0.0035	0.0018	1.6
2	18	7	unsorted	3	8	0.0099	0.0062	1.2
2	19	1	unsorted	4	8	0.0184	0.0113	2
2	19	2	unsorted	4	8	0.023	0.0084	2.3
2	19	3	unsorted	4	8	0.0106	0.007	2.5
2	19	4	unsorted	4	8	0.0106	0.0059	2.5
2	20	1	unsorted	6	8	0.0117	0.0055
2	20	2	unsorted	6	8	0.0222	0.0078	3.2
2	22	1	unsorted	0.1	24	0.0513	0.0278
2	22	3	unsorted	0.1	24	0.2243	0.1786
2	22	4	unsorted	0.1	24	0.0232	0.013
2	22	7	unsorted	0.1	24	0.2146	0.1435
2	23	1	unsorted	1	24	0.0434	0.0368
2	23	2	unsorted	1	24	0.1144	0.0803
2	23	3	unsorted	1	24	0.0311	0.0237
2	23	4	unsorted	1	24	0.023	0.0226
2	23	5	unsorted	1	24	0.1733	0.0853
2	23	6	unsorted	1	24	0.0491	0.0392
2	23	7	unsorted	1	24	0.0447	0.0337
2	23	8	unsorted	1	24	0.0295	0.0281
2	23	9	unsorted	1	24	0.0373	0.029
2	23	10	unsorted	1	24	0.0161	0.0132
2	23	11	unsorted	1	24	0.0108	0.0071
2	23	12	unsorted	1	24	0.001036
2	24	1	unsorted	2	24	0.027	0.0348
2	24	2	unsorted	2	24	0.0126	0.0124
2	24	3	unsorted	2	24	0.0768	0.0866
2	24	4	unsorted	2	24	0.1684	0.1403
2	24	5	unsorted	2	24	0.0477	0.0325
2	24	6	unsorted	2	24	0.067	0.0565
2	24	7	unsorted	2	24	0.0674	0.0956
2	25	1	unsorted	3	24	0.0502	0.0287
2	25	2	unsorted	3	24	0.048	0.0295
2	25	3	unsorted	3	24	0.0356
2	25	4	unsorted	3	24	0.0484	0.0242
2	25	5	unsorted	3	24	0.1211	0.0702
2	25	6	unsorted	3	24	0.07	0.0564
2	25	7	unsorted	3	24	0.0911	0.0923
2	25	8	unsorted	3	24	0.0313	0.0183
2	26	1	unsorted	4	24	0.0752	0.0474
2	26	2	unsorted	4	24	0.0737	0.049
2	26	3	unsorted	4	24	0.0665	0.0464
2	26	4	unsorted	4	24	0.1227	0.0669
2	26	5	unsorted	4	24	0.0027	0.0039
2	26	7	unsorted	4	24	0.0701	0.0507
2	26	8	unsorted	4	24	0.0454	0.0194
2	27	1	unsorted	6	24	0.1663	0.0687
3	29	1	unsorted	0.1	8	0.0066	0.0034	0.1
3	29	2	unsorted	0.1	8	0.00156	0.0065	0.1
3	29	3	unsorted	0.1	8	0.0169	0.0128	0.1
3	30	1	unsorted	1	8	0.0231	0.0112	0.4
3	30	2	unsorted	1	8	0.012	0.0064	0.5
3	30	3	unsorted	1	8	0.0082	0.0048	0.4
3	30	4	unsorted	1	8	0.0105	0.0093	0.3
3	30	5	unsorted	1	8	0.0105	0.005	0.6
3	30	6	unsorted	1	8	0.0108	0.0084	0.2
3	30	7	unsorted	1	8	0.0104	0.0025	0.1
3	30	8	unsorted	1	8	0.0074	0.0038	0.3
3	30	9	unsorted	1	8	0.0066	0.0053	0.3
3	31	1	unsorted	2	8	0.0181	0.0166	0.8
3	31	2	unsorted	2	8	0.0078	0.0028	0.8
3	31	3	unsorted	2	8	0.0231	0.011	0.7
3	31	4	unsorted	2	8	0.0259	0.0201	0.6
3	31	5	unsorted	2	8	0.0237	0.0141	0.9
3	31	6	unsorted	2	8	0.0022	0.0021	0.6
3	31	7	unsorted	2	8	0.004	0.0033	1.2
3	32	1	unsorted	3	8	0.0276	0.0069	1.2
3	32	2	unsorted	3	8	0.0145	0.0042	1.5
3	32	3	unsorted	3	8	0.0142	0.0033	0.9
3	32	4	unsorted	3	8	0.0121	0.0076	1.3
3	33	1	unsorted	4	8	0.0249	0.0173	2.1
3	33	2	unsorted	4	8	0.0219	0.0083	2
3	33	3	unsorted	4	8	0.0151	0.0097	1.9
3	33	4	unsorted	4	8	0.0115	0.0042	2.8
3	35	1	unsorted	8	8	0.0191	0.0087	6.2
3	37	1	unsorted	1	24	0.1495	0.1015
3	37	2	unsorted	1	24	0.0837	0.0385
3	37	3	unsorted	1	24	0.2075	0.1132
3	37	4	unsorted	1	24	0.1949	0.111
3	37	5	unsorted	1	24	0.0171	0.008
3	37	6	unsorted	1	24	0.101	0.0402
3	37	7	unsorted	1	24	0.0532	0.0333
3	37	8	unsorted	1	24	0.0856	0.0549
3	37	9	unsorted	1	24	0.0215	0.0137
3	37	10	unsorted	1	24	0.1087	0.071
3	37	11	unsorted	1	24	0.0784	0.0447
3	38	1	unsorted	2	24	0.0538	0.0299
3	38	2	unsorted	2	24	0.2493	0.1263
3	38	3	unsorted	2	24	0.1189	0.0464
3	38	5	unsorted	2	24	0.153	0.0596
3	38	6	unsorted	2	24	0.1304	0.0918
3	38	7	unsorted	2	24	0.1081	0.070044
3	39	1	unsorted	3	24	0.1874	0.1639
3	39	2	unsorted	3	24	0.333	0.2051
3	39	3	unsorted	3	24	0.1639	0.0778
3	39	4	unsorted	3	24	0.1699	0.0915
3	39	5	unsorted	3	24	0.1927	0.1114
3	39	6	unsorted	3	24	0.000746
3	40	1	unsorted	4	24	0.1882	0.1052
3	40	2	unsorted	4	24	0.322	0.2637
3	40	3	unsorted	4	24	0.1778	0.1332
3	40	4	unsorted	4	24	0.0761	0.0404
3	41	1	unsorted	6	24	0.1987	0.114
3	41	2	unsorted	6	24	0.3565	0.244
3	41	3	unsorted	6	24	0.1778	0.0839
4	43	1	unsorted	0.1	8	0.0218	0.0074	0
4	44	1	unsorted	1	8	0.0238	0.0102	0.2
4	44	2	unsorted	1	8	0.0237	0.0152	0.2
4	44	3	unsorted	1	8	0.0302	0.0103	0.5
4	44	4	unsorted	1	8	0.0243	0.0156	0.4
4	44	5	unsorted	1	8	0.0517	0.0188	0.3
4	44	6	unsorted	1	8	0.0109	0.0056	0.4
4	44	7	unsorted	1	8	0.0082	0.0053	0.1
4	44	8	unsorted	1	8	0.0105	0.0066	0.2
4	44	9	unsorted	1	8	0.0041	0.0035	0.4
4	44	10	unsorted	1	8	0.0231	0.011	0.2
4	45	1	unsorted	2	8	0.0157	0.0096	0.4
4	45	4	unsorted	2	8	0.017	0.0089	0.5
4	45	5	unsorted	2	8	0.0145	0.009	0.6
4	45	6	unsorted	2	8	0.0178	0.0071	0.6
4	45	7	unsorted	2	8	0.019	0.0041	0.4
4	45	8	unsorted	2	8	0.0027	0.0014	0.5
4	46	1	unsorted	3	8	0.0265	0.022	1
4	46	2	unsorted	3	8	0.0349	0.0175	1.3
4	46	3	unsorted	3	8	0.0103	0.0059	1.4
4	47	1	unsorted	4	8	0.0163	0.0083	1.3
4	47	2	unsorted	4	8	0.0291	0.0092	2.4
4	47	3	unsorted	4	8	0.0128	0.0042	1.3
4	47	4	unsorted	4	8	0.0117	0.0073	1.5
4	47	5	unsorted	4	8	0.0032	0.0016	2.2
4	47	6	unsorted	4	8	0.0016	0.0004	1.9
4	48	1	unsorted	6	8	0.0188	0.0062	3.6
4	48	2	unsorted	6	9			3.5
4	50	1	unsorted	0.1	24	0.0168	0.0102
4	50	2	unsorted	0.1	24	0.106	0.071
4	50	3	unsorted	0.1	24	0.0338	0.0118
4	50	4	unsorted	0.1	24	0.0559	0.0487
4	50	5	unsorted	0.1	24	0.1317	0.0896
4	50	6	unsorted	0.1	24		0.001914
4	51	2	unsorted	1	24	0.0214	0.0152
4	51	3	unsorted	1	24	0.0837	0.0843
4	51	4	unsorted	1	24	0.1197	0.0744
4	51	5	unsorted	1	24	0.0341	0.0191
4	51	6	unsorted	1	24	0.0569	0.0237
4	51	7	unsorted	1	24	0.0904	0.062
4	51	8	unsorted	1	24	0.061	0.0334
4	51	9	unsorted	1	24	0.0197	0.0124
4	51	10	unsorted	1	24	0.0006
4	52	1	unsorted	2	24	0.0838	0.0859
4	52	2	unsorted	2	24	0.2293	0.1127
4	52	3	unsorted	2	24	0.2081	0.132
4	52	4	unsorted	2	24	0.2188	0.0826
4	52	5	unsorted	2	24	0.1663	0.101
4	52	6	unsorted	2	24	0.1634	0.1059
4	52	7	unsorted	2	24	0.0052	0.0051
4	53	1	unsorted	3	24	0.1535	0.1018
4	53	3	unsorted	3	24	0.077	0.0442
4	54	1	unsorted	4	24	0.1768	0.1399
4	54	2	unsorted	4	24	0.2825	0.1167
4	54	3	unsorted	4	24	0.1767	0.0786
4	54	4	unsorted	4	24	0.1391	0.0699
4	55	1	unsorted	6	24	0.0559	0.0232
4	55	2	unsorted	6	24	0.2305	0.0739
4	55	3	unsorted	6	24	0.1142	0.0413
4	56	1	unsorted	8	24	0.0857	0.043
4	56	2	unsorted	8	24	0.0756	0.0226
4	56	3	unsorted	8	24	0.2172	0.0728
5	57	1	unsorted	0.1	8	0.0051	0.0027
5	57	2	unsorted	0.1	8	0.0019	0.0003	0
5	57	3	unsorted	0.1	8	0.0181	0.0083	0.1
5	57	4	unsorted	0.1	8	0.0053	0.0026	0
5	57	7	unsorted	0.1	8	0.0022	0.0012	0.1
5	58	1	unsorted	1	8	0.0057	0.0046	0.5
5	58	2	unsorted	1	8	0.0008	0	0.2
5	58	3	unsorted	1	8	0.0015	0.0005	0.1
5	58	4	unsorted	1	8	0.0334	0.0095	0.1
5	58	5	unsorted	1	8	0.0105	0.0051	0.3
5	58	6	unsorted	1	8	0.0213	0.0121	0.2
5	58	7	unsorted	1	8	0.024	0.0098	0.3
5	59	1	unsorted	2	8	0.0096	0.0062	0.5
5	59	3	unsorted	2	8	0.0102	0.0056	0.7
5	59	4	unsorted	2	8	0.0242	0.0089	0.4
5	59	5	unsorted	2	8	0.0105	0.0048	0.4
5	59	7	unsorted	2	8	0.0138	0.0056	0.3
5	59	8	unsorted	2	8	0.0098	0.0056	0.2
5	59	9	unsorted	2	8	0.0065	0.0057	0.3
5	59	10	unsorted	2	8	0.0064	0.0052	0.3
5	59	11	unsorted	2	8	0.0125	0.0066	0.4
5	59	13	unsorted	2	8	0.0106	0.0051	1.1
5	59	14	unsorted	2	8	0.0095	0.0071	0.2
5	59	15	unsorted	2	8	0.0177	0.009	0.2
5	60	1	unsorted	3	8	0.0101	0.0033	1.3
5	60	2	unsorted	3	8	0.0139	0.0053	1.5
5	60	3	unsorted	3	8	0.0272	0.0091	1.4
5	60	4	unsorted	3	8	0.0141	0.0045	1.4
5	60	5	unsorted	3	8	0.0172	0.0049	1.5
5	60	6	unsorted	3	8	0.011	0.0065	1.7
5	60	7	unsorted	3	8	0.0207	0.0053	1.3
5	61	1	unsorted	4	8	0.0209	0.0077	2.4
5	61	2	unsorted	4	8	0.0136	0.0069	2
5	61	3	unsorted	4	8	0.0401	0.0108	1.8
5	61	4	unsorted	4	8	0.0206	0.0061	1.6
5	61	7	unsorted	4	8	0.0139	0.0062	2.3
5	63	1	unsorted	8	8			3.2
5	64	1	unsorted	0.1	24	0.0349	0.0207
5	64	3	unsorted	0.1	24	0.1935	0.0945
5	64	4	unsorted	0.1	24	0.0793	0.059
5	65	1	unsorted	1	24	0.033	0.0275
5	65	2	unsorted	1	24	0.1104	0.1009
5	65	3	unsorted	1	24	0.0734	0.0437
5	65	4	unsorted	1	24	0.0662	0.048
5	65	5	unsorted	1	24	0.1212	0.0548
5	65	6	unsorted	1	24	0.06135	0.0593
5	65	7	unsorted	1	24	0.016	0.0123
5	65	8	unsorted	1	24	0.0208	0.0084
5	66	1	unsorted	2	24	0.0296	0.0131
5	66	2	unsorted	2	24	0.1002	0.0533
5	66	3	unsorted	2	24	0.1816	0.1073
5	66	4	unsorted	2	24	0.2072	0.0958
5	66	5	unsorted	2	24	0.1042	0.0452
5	66	7	unsorted	2	24	0.2129	0.0992
5	66	8	unsorted	2	24	0.1684	0.076
5	66	9	unsorted	2	24	0.000894
5	67	1	unsorted	3	24	0.0363	0.0404
5	67	2	unsorted	3	24	0.0622	0.0302
5	67	3	unsorted	3	24	0.0724	0.0469
5	67	4	unsorted	3	24	0.1614	0.106
5	67	5	unsorted	3	24	0.1102	0.0788
5	67	7	unsorted	3	24	0.0559	0.0388
5	67	8	unsorted	3	24	0.0321	0.0287
5	67	9	unsorted	3	24	0.0894	0.0456
5	68	1	unsorted	4	24	0.0401	0.0219
5	68	2	unsorted	4	24	0.0945	0.0518
5	68	3	unsorted	4	24	0.1063	0.0338
5	68	4	unsorted	4	24	0.1391	0.0558
5	68	5	unsorted	4	24	0.0775	0.038
5	68	7	unsorted	4	24	0.0679	0.0311
5	69	1	unsorted	6	24	0.2333	0.2079
5	69	2	unsorted	6	24	0.0475	0.0239
5	70	1	unsorted	8	24	0.3033	0.1593
1	71	1	small	2	10	0.0359	0.0159	0.5
1	71	2	small	2	10	0.0088	0.0066	0.6
1	71	3	small	2	10	0.0076	0.0044	0.9
1	71	4	small	2	10	0.0134	0.0067	0.5
1	71	5	small	2	10	0.0133	0.0069	0.5
1	71	6	small	2	10	0.01	0.0093	0.6
1	71	7	small	2	10	0.0064	0.0062	0.8
1	72	1	small	4	10	0.0261	0.0208	2.7
1	72	2	small	4	10	0.0338	0.0138	2.2
1	72	3	small	4	10	0.0171	0.0087	3
1	72	4	small	4	10	0.0227	0.0112	2.5
1	72	8	small	4	10	0.0048	0.0022	1.9
1	72	9	small	4	10	0.0043	0.002	2.3
1	73	1	small	6	10	0.0305	0.0074	4
1	74	1	large	2	10	0.031	0.0132	0.4
1	74	2	large	2	10	0.0204	0.0093	0.5
1	74	3	large	2	10	0.0482	0.0174	0.5
1	74	4	large	2	10	0.0483	0.0152	0.5
1	74	5	large	2	10	0.0278	0.0124	0.4
1	74	6	large	2	10	0.0192	0.0105	0.3
1	74	7	large	2	10	0.0264	0.0155	2
1	74	8	large	2	10	0.0066	0.0028	0.4
1	75	1	large	4	10	0.0343	0.0145	1.5
1	75	2	large	4	10	0.0395	0.015	2.1
1	75	3	large	4	10	0.052	0.028	1.9
1	75	4	large	4	10	0.0235	0.0103	1.6
1	75	5	large	4	10	0.0058	0.0038	1.7
1	75	8	large	4	10	0.004	0.0013	2.1
1	76	1	large	6	10	0.0509	0.0164	3.5
1	76	3	large	6	10	0.0585	0.0238	4.2
2	77	1	small	2	10	0.0175	0.0073	0.7
2	77	2	small	2	10	0.0242	0.0148	0.7
2	77	3	small	2	10	0.0364	0.0189	0.6
2	77	4	small	2	10	0.0025	0.0024	0.6
2	77	5	small	2	10	0.0054	0.0037	0.4
2	78	1	small	4	10	0.038	0.0102	2.1
2	78	2	small	4	10	0.0174	0.0065	1.5
2	78	3	small	4	10	0.014	0.0066	1
2	78	4	small	4	10	0.0317	0.0088	2
2	78	5	small	4	10	0.0053	0.0041	1
2	78	6	small	4	10	0.0368	0.0106	2
2	78	7	small	4	10	0.0235	0.0084	2
2	78	8	small	4	10	0.0088	0.0038	2.1
2	78	9	small	4	10	0.0027	0.0024	2.2
2	79	1	small	6	10	0.0081	0.0035	4.5
2	79	2	small	6	10	0.0103	0.0042	4.3
2	79	3	small	6	10	0.0148	0.0056	3.2
2	79	4	small	6	10	0.012	0.0043	3.7
2	80	1	large	2	10	0.045	0.0186	0.9
2	80	2	large	2	10	0.0243	0.0152	0.6
2	80	3	large	2	10	0.0538	0.0198	0.5
2	80	4	large	2	10	0.0227	0.0083	0.8
2	80	5	large	2	10	0.0706	0.0432	0.6
2	80	6	large	2	10	0.0525	0.0324	0.3
2	80	7	large	2	10	0.0257	0.0116	0.6
2	80	8	large	2	10	0.0505	0.023	0.7
2	80	9	large	2	10	0.0245	0.0098	0.4
2	81	1	large	4	10	0.0831	0.0318	2.5
2	81	2	large	4	10	0.0952	0.0341	2.5
2	81	3	large	4	10	0.0343	0.0125	2.3
2	82	1	large	6	10	0.0477	0.0158	3.5
2	82	2	large	6	10	0.049	0.0171	4
2	82	3	large	6	10	0.0332	0.011	4.5
3	83	1	small	2	10	0.0429	0.0145	0.5
3	83	2	small	2	10	0.0443	0.0126	0.6
3	83	3	small	2	10	0.0261	0.0097	0.8
3	83	4	small	2	10	0.0564	0.0133	0.4
3	83	5	small	2	10	0.0063	0.0031	0.4
3	83	6	small	2	10	0.0178	0.0049	0.7
3	83	7	small	2	10	0.0836	0.0308	0.5
3	83	8	small	2	10	0.0081	0.0047	0.5
3	84	1	small	4	10	0.0374	0.0093	1.4
3	84	2	small	4	10	0.0404	0.0124	1.5
3	84	3	small	4	10	0.0773	0.0203	0.9
3	84	4	small	4	10	0.0699	0.0232	0.8
3	84	5	small	4	10	0.0147	0.0063	0.6
3	84	6	small	4	10	0.025	0.0105	1.6
3	85	1	small	6	10	0.0719	0.0143	3.8
3	85	2	small	6	10	0.0532	0.0118	4.6
3	86	1	large	2	10	0.0295	0.011	0.9
3	86	2	large	2	10	0.0506	0.021	0.6
3	86	3	large	2	10	0.0636	0.0191	0.6
3	86	4	large	2	10	0.0326	0.0075	0.5
3	86	5	large	2	10	0.0358	0.0113	0.8
3	86	6	large	2	10	0.0507	0.0151	0.6
3	87	1	large	4	10	0.1073	0.0274	2.1
3	87	2	large	4	10	0.0386	0.0126	1.9
3	87	3	large	4	10	0.056	0.0185	1.8
3	87	4	large	4	10	0.0164	0.0072	2.6
3	87	7	large	4	10	0.0349	0.0123	2.6
3	88	1	large	6	10	0.1013	0.0263	3.9
3	88	2	large	6	10	0.054	0.0146	3.6
3	88	3	large	6	10	0.0036
4	89	3	small	2	10	0.0034	0.0039	0.6
4	89	4	small	2	10	0.0168	0.0062	0.9
4	89	5	small	2	10	0.0267	0.0068	1
4	89	6	small	2	10	0.029	0.0123	0.6
4	89	7	small	2	10	0.0678	0.0187	0.4
4	90	1	small	4	10	0.0233
4	90	2	small	4	10	0.0141	0.0067	2.3
4	90	4	small	4	10	0.0234	0.0102	2
4	90	5	small	4	10	0.0253	0.011	2.4
4	90	7	small	4	10	0.0165	0.0098	2.4
4	90	8	small	4	10	0.012	0.0045	2.1
4	90	9	small	4	10	0.0374	0.0105	2.4
4	90	10	small	4	10	0.0219	0.0142	2.1
4	90	11	small	4	10	0.0032	0.0015	2.5
4	91	1	small	6	10	0.0263	0.006	3.8
4	91	2	small	6	10	0.0251	0.0062	3.9
4	91	3	small	6	10	0.0197	0.0052	3.7
4	91	4	small	6	10	0.0202	0.0038	3.7
4	91	7	small	6	10	0.0136	0.0053	4.2
4	92	1	large	2	10	0.0099	0.0024	0.7
4	92	4	large	2	10	0.0251	0.0115	0.7
4	92	5	large	2	10	0.0714	0.025	0.4
4	92	6	large	2	10	0.0256	0.0075	0.5
4	92	7	large	2	10	0.0322	0.0132	0.7
4	92	8	large	2	10	0.0633	0.0216	0.6
4	93	1	large	4	10	0.0517	0.0116	2.4
4	93	2	large	4	10	0.0668	0.0192	1.7
4	93	3	large	4	10	0.0161	0.0024	2.3
4	93	4	large	4	10	0.0034	0.0013	2.5
4	94	1	large	6	10	0.0474	0.0174	2.7
4	94	2	large	6	10	0.025	0.0099	2.9
4	94	3	large	6	10	0.0366	0.0126	3.5
4	94	4	large	6	10	0.0326	0.0131	3.7
4	94	7	large	6	10	0.0336	0.007	3.5
4	94	8	large	6	10	0.0073	0.0021	3.3
5	95	1	small	2	10	0.0281	0.0094	0.4
5	95	2	small	2	10	0.0061	0.0041	0.4
5	95	3	small	2	10	0.0373	0.0108	0.5
5	95	4	small	2	10	0.0916	0.0302	0.4
5	95	5	small	2	10	0.0338	0.0161	0.6
5	95	7	small	2	10	0.0139	0.0084	1
5	96	1	small	4	10	0.0305	0.0164	1.5
5	96	2	small	4	10	0.0142	0.0106	2.7
5	96	3	small	4	10	0.0344	0.0183	2
5	96	4	small	4	10	0.0053	0.0034	2.1
5	96	5	small	4	10	0.0257	0.0139	2
5	96	7	small	4	10	0.0317	0.0229	2
5	96	8	small	4	10	0.0139	0.0066	2.2
5	97	1	small	6	10	0.0436	0.0211
5	97	2	small	6	10	0.0252	0.0099	3.4
5	98	1	large	2	10	0.0468	0.0198	0.4
5	98	2	large	2	10	0.012	0.0038	0.6
5	98	3	large	2	10	0.0151	0.0078	0.6
5	98	4	large	2	10	0.0443	0.0103	0.7
5	98	5	large	2	10	0.0346	0.0162	0.7
5	98	7	large	2	10	0.0232	0.0086	0.5
5	98	9	large	2	10	0.0308	0.0102	0.8
5	98	10	large	2	10	0.0525	0.0196	0.5
5	98	11	large	2	10	0.03	0.0095	0.7
5	98	12	large	2	10	0.0029	0.0031	0.8
5	99	2	large	4	10	0.0354	0.0138	1.5
5	99	3	large	4	10	0.0397	0.0123	2.3
5	99	4	large	4	10	0.0245	0.0085	2.7
5	99	5	large	4	10	0.0498	0.0253	1.8
5	99	7	large	4	10	0.0078	0.0041	2.5
5	99	8	large	4	10	0.0502	0.0209	2
5	99	9	large	4	10	0.0326	0.015	2.1
5	100	1	large	6	10	0.0427	0.024	3.1
5	100	2	large	6	10	0.0294	0.0101	3.2
5	100	3	large	6	10	0.0537	0.025	3.7
5	100	4	large	6	10	0.0361	0.0172	3.7
5	100	5	large	6	10	0.0384	0.0097	3.2
5	100	6	large	6	10	0.0191	0.0098	4.1
5	100	7	large	6	10	0.0294	0.0137	3.7
5	100	8	large	6	10	0.0174	0.0069	3.6
